# Supplementary material for: Alleviating Heat Stress in Fattening Pigs: Low-Intensity Showers in Critical Hours Alter Body External Temperature, Feeding Pattern, Carcass Composition, and Meat Quality Characteristics
Source: Animals (Basel). 2024 Jun 1;14(11):1661. doi: 10.3390/ani14111661 (PMC11171127; doi:10.3390/ani14111661)
Supplement: Supplementary file 1 [file animals-14-01661-s001.zip]

Archive with 1 entries (1 files):
- animals-3012841-supplementary.pdf
